# Supplementary material for: Heterologous Biosynthesis of Crocin I in Solanum lycopersicum L
Source: Int J Mol Sci. 2025 Oct 14;26(20):9984. doi: 10.3390/ijms26209984 (PMC12564229; doi:10.3390/ijms26209984)
Supplement: Supplementary file 1 [file ijms-26-09984-s001.zip]

Archive with 1 entries (1 files):
- ijms-3818101-supplementary.pdf
